# Supplementary material for: Host age and expression of genes involved in red blood cell invasion in Plasmodium falciparum field isolates
Source: Sci Rep. 2017 Jul 5;7:4717. doi: 10.1038/s41598-017-05025-5 (PMC5498679; doi:10.1038/s41598-017-05025-5)
Supplement: Supplementary file 2 — Supplementary Dataset 1 [file 41598_2017_5025_MOESM2_ESM.xls]

## Sheet: Sheet1
Child/Adult	Gender	Age groups	Clinical Presentation	Maturation time at 37ºC	Density by optic microscopy	Multiplicity Of Infection (MOI)	Relative transcript levels of aarp	Relative transcript levels of ama1	Relative transcript levels of cyrpa	Relative transcript levels of eba140	Relative transcript levels of eba175	Relative transcript levels of p41	Relative transcript levels of pfrh1	Relative transcript levels of pfrh2a	Relative transcript levels of pfrh2b	Relative transcript levels of pfrh4	Relative transcript levels of pfrh5	Relative transcript levels of ptramp	Log-transformed density of infection by OM	Diversity in IRG expression	log_igg_ptramp	log_igg_aarp	log_igg_pfrh1	log_igg_pfrh2_40	log_igg_pfrh5	log_igg_eba175IIIV	log_igg_pfrh4_ac	log_igg_cyrpa_fl	log_igg_p41	log_igg_pfrh4_30	log_igg_pfrh2_2030	log_igg_eba175_pff2	log_igg_eba140_IIIV	log_igm_ptramp	log_igm_aarp	log_igm_pfrh1	log_igm_pfrh2_40	log_igm_pfrh5	log_igm_eba175IIIV	log_igm_pfrh4_ac	log_igm_cyrpa_fl	log_igm_p41	log_igm_pfrh4_30	log_igm_pfrh2_2030	log_igm_eba175_pff2	log_igm_eba140_IIIV
Child	Male	<2.5 years	Severe Malaria	32	62500	6	3.64664	8.00345	14.6226	24.4767	10.9552	7.39272	8.56325	0	8.46614	2.15247	4.63909	7.08172	11.0429	11	7.60578	6.95301	8.81294	8.13078	7.71059	5.53081	7.43238	6.11983	9.60089	5.8557	4.9924	7.93771	9.27758
Child	Male	<2.5 years	Severe Malaria	32	79310.3	3	1.89636	8.34579	7.62984	33.5018	0	22.3014	2.30166	1.02525	5.20132	2.7989	1.7486	13.2491	11.2811	11	7.16271	5.09459	9.5884	6.7657	7.33745	5.34542	5.759	6.66894	8.13514	7.81976	5.28474	7.10647	5.98329	7.46572	-2.30259	8.33181	7.47609	8.41962	6.56291	6.25043	7.30249	8.97483	6.76269	6.165	8.07409	6.5664
Child	Female	<2.5 years	Severe Malaria	32	28108.1	2	23.3073	10.035	2.8907	15.0781	12.0697	9.43375	2.28589	0.661967	5.02286	0.951348	8.71963	9.54364	10.2438	12	9.78096	8.50113	9.44728	9.16032	8.2675	8.08268	6.78455	7.1309	9.18137	7.65888	6.45554	8.46005	9.96656	10.318	9.42276	10.4259	10.1294	9.87831	9.32407	8.6083	10.1045	10.127	9.38608	8.55429	9.65007	10.5228
Child	Male	<2.5 years	Severe Malaria	30	53552.9	3	3.97985	18.6795	4.64821	20.5594	0	17.1792	3.51289	0	3.10261	0.980938	3.89907	23.4583	10.8884	10	8.00975	-2.30259	8.41136	7.24961	8.87715	0.415746	1.89424	-2.30259	0.876527	6.65666	-2.30259	6.48803	2.20053	9.56371	9.3404	9.94335	9.62322	9.87477	-2.30259	2.43256	-2.30259	1.24999	8.85634	-2.30259	8.94309	-2.30259
Child	Female	<2.5 years	Severe Malaria	40	30925.4	3	1.81249	47.5375	0	38.8157	0	0	0	0	9.37998	0	0	2.45431	10.3393	5	5.13758	8.35671	8.75673	7.91555	-2.30259	7.11726	7.08545	7.93735	9.25905	7.89578	7.83621	8.55458	7.33147	10.4492	10.548	9.95729	9.69012	9.71977	9.55334	7.62797	10.19	10.1233	9.67363	8.19006	10.0572	10.3142
Child	Male	<2.5 years	Severe Malaria	32	49209.3	4	10.2816	11.9892	11.4543	24.558	0.139502	15.2201	3.12307	1.63987	6.33461	1.39891	6.95696	6.90388	10.8038	12	9.10266	8.50949	9.45207	8.48756	8.71121	6.03752	6.66296	6.65411	8.53575	6.69632	5.81469	8.34002	6.76706	8.35409	5.78375	8.95728	8.28898	8.1359	6.56137	7.17391	7.27996	9.68609	7.21882	6.67327	7.54059	9.78943
Child	Female	<2.5 years	Severe Malaria	31	33404.6	4	1.03145	7.61947	5.08384	30.4282	11.4021	27.5525	1.46701	1.10685	4.50919	1.9655	1.51234	6.32148	10.4164	12	7.91839	7.06968	8.50433	8.54278	7.59741	7.88384	5.65547	7.37165	8.76844	6.64961	6.99416	7.86928	6.46903	7.5305	-2.30259	9.12019	7.9862	7.04289	6.93757	6.95041	8.21333	10.0062	7.47456	7.05387	8.07837	8.31711
Child	Male	<2.5 years	Severe Malaria	30	23727.3	4	22.5064	11.3341	6.58509	16.3226	0	10.8073	4.30677	0	6.21358	1.66627	10.7157	9.54215	10.0744	10	9.00355	8.02738	9.55809	8.45065	8.80559	7.18707	7.65076	7.02309	8.8829	7.34896	7.16336	8.87896	8.02223	9.11139	5.62952	9.04625	8.73725	8.74174	6.90982	6.72288	7.79207	10.0869	8.66457	6.89752	7.92888	7.57094
Child	Female	<2.5 years	Severe Malaria	26	51595.5	4	4.94361	24.4252	6.468	10.6082	8.92909	23.2045	1.5497	0	2.46538	1.99149	4.71444	10.7005	10.8512	11	8.50611	7.35993	9.37182	8.09821	7.2543	7.93069	7.70953	7.63199	8.57072	6.89646	4.90539	8.44198	8.03237	9.93879	9.45486	10.1636	9.98356	10.1113	10.336	10.6916	9.80435	10.1142	9.23073	8.11855	10.0411	10.512
Child	Male	<2.5 years	Severe Malaria	32	21030.9	6	13.2339	13.0552	8.47743	14.3949	10.3776	11.9216	0	2.37337	4.019	0	3.48267	18.6644	9.95375	10	8.01441	7.04634	8.73668	7.60987	8.04348	5.28677	7.60704	5.98291	8.37817	6.0154	4.84614	7.44671	7.16684
Child	Female	<2.5 years	Severe Malaria	29	378667	7	0.742716	4.36978	4.20206	31.9926	0	28.8225	13.0103	0.441293	5.81811	2.92404	1.39999	6.27656	12.8444	11	7.48291	6.23542	9.1895	8.03753	7.59763	5.38667	7.21909	5.98215	8.00176	6.25397	4.92801	7.6724	5.8396
Child	Male	<2.5 years	Uncomplicated Malaria	36	150857	3	11.5936	23.7653	0	29.7142	0	0	0	2.291	16.5382	2.08653	7.4086	6.60252	11.9241	8	7.91802	2.29839	7.94009	5.99173	8.34241	6.66843	5.09361	6.17964	8.72623	6.12468	5.00087	6.93083	9.04554
Child	Male	<2.5 years	Uncomplicated Malaria	39	26500	2	3.0806	8.80228	5.97077	24.1554	15.1828	17.0939	2.0463	0.744973	8.46553	0	1.8733	12.5842	10.1849	11	7.9437	7.16289	9.38366	9.06081	9.18777	7.5394	7.0014	6.88886	8.59451	7.66551	5.08466	8.35081	7.2684	9.53955	9.18421	10.0292	9.17728	8.95043	8.48161	6.26602	9.58314	10.1358	8.66522	6.42296	9.43229	8.61452
Child	Male	<2.5 years	Uncomplicated Malaria	31	51384.6	2	1.96925	18.9191	6.81593	8.63175	0	50.3639	1.53963	0.149495	2.10392	0.873943	1.41937	7.21373	10.8471	11	8.00397	5.79468	9.68148	8.41374	8.05495	4.23249	6.32612	6.07816	8.51712	6.5763	5.72275	7.19818	8.07183	8.00815	-2.30259	8.99966	7.45707	-2.30259	5.98616	7.11085	8.35195	9.98953	7.06508	7.32318	7.33645	8.20332
Child	Male	<2.5 years	Uncomplicated Malaria	34	71375	3	5.9092	13.3725	8.66593	22.1194	10.7036	12.5902	1.64752	0	4.47434	2.26749	6.17754	12.0723	11.1757	11	8.64711	5.76586	9.73002	8.00713	7.23612	5.88082	8.31245	5.85169	7.87571	6.51216	5.25354	7.72125	6.227	7.9411	6.51608	8.28157	7.24453	8.20838	5.43138	6.02559	7.22247	9.15687	6.60027	5.98957	7.36844	8.12092
Child	Male	<2.5 years	Uncomplicated Malaria	37	42989.9	4	6.88591	10.0889	5.91001	15.2239	22.4776	9.51027	2.1564	1.2634	6.81515	1.18695	6.42235	12.0591	10.6687	12	7.93027	7.19687	8.61073	8.4594	7.06726	7.65587	7.24969	6.93739	8.43688	6.24462	5.6822	8.27472	8.14244
Child	Female	<2.5 years	Uncomplicated Malaria	32	19109.2	4	16.715	12.7671	6.10993	20.9559	0.19911	11.814	2.29463	0	6.43521	1.61852	12.0109	9.07975	9.85793	11	7.9278	8.15936	9.0746	8.16943	8.20533	8.29846	8.34824	7.57394	10.0709	7.82757	11.406	9.14941	7.95644
Child	Male	<2.5 years	Uncomplicated Malaria	37	55555.6	2	7.27477	14.2564	16.3745	11.1638	10.1678	13.3665	0.783343	0.586701	5.68647	2.28173	4.39003	13.6679	10.9251	12	7.6263	7.47348	9.01886	7.50923	8.88042	5.04456	6.20328	6.06899	8.40317	5.92113	4.79221	7.43993	6.44595
Child	Male	<2.5 years	Uncomplicated Malaria	39	94044.4	3	0	35.189	19.5398	2.33063	0	0	18.8997	2.82583	10.2528	0	0.330627	10.6316	11.4515	8	6.16999	1.98314	7.5576	6.12626	6.01388	3.91316	4.27674	4.91254	8.43517	4.85413	4.51625	5.10489	4.59428
Child	Male	<2.5 years	Uncomplicated Malaria	29	342667	2	1.444	16.0513	9.51023	21.3343	0	29.0136	4.61611	0	2.67809	1.76263	1.80015	11.7896	12.7445	10	5.90843	4.74187	6.74907	6.23101	6.66498	5.61532	8.30935	4.48714	7.52993	4.744	4.96656	4.27593	4.78515	7.8388	4.99262	7.80797	6.58765	5.67118	5.2948	6.16332	6.94257	9.09347	5.99329	5.31848	6.31263	6.51462
Child	Male	<2.5 years	Uncomplicated Malaria	30	32320	4	71.0155	3.70087	2.79235	3.55636	4.23194	3.38693	0.714669	0	3.07236	0.440861	3.53377	3.55445	10.3834	11	8.18011	4.75953	7.54077	7.69043	6.66251	5.43957	6.22527	7.25024	8.71192	5.90313	6.72589	6.61606	6.90183	8.28376	-2.30259	9.01539	6.51315	7.25723	8.91633	9.18134	10.0363	10.1657	8.50845	9.27192	8.2766	9.63919
Child	Female	<2.5 years	Uncomplicated Malaria	30	4806.4	2	11.1933	36.8229	6.08089	10.9708	0	0	0	0	8.02687	2.12514	10.123	14.6571	8.4777	8	8.00409	8.22639	8.08589	7.38538	7.84153	6.64516	5.16032	6.68161	8.76796	6.16674	5.84784	7.83976	6.68568	8.21053	5.46122	8.86847	7.88853	7.76687	9.42513	7.2479	9.55938	10.1841	7.77709	7.30355	7.91733	9.52886
Child	Female	<2.5 years	Uncomplicated Malaria	39	2281.2	4	5.23463	7.60028	2.90006	20.6291	34.2024	6.95968	2.55367	0	4.65337	1.81247	8.84208	4.61225	7.73246	11	8.87159	7.94486	9.13191	8.45753	9.13198	8.18315	8.05019	7.02778	9.28887	8.31574	14.1035	9.78504	7.1422
Child	Female	2.5 to <5 years	Severe Malaria	30	22927.8	2	44.0758	3.72667	10.8564	6.1997	5.72227	20.7878	2.73132	0	1.72105	0.96872	0.967979	2.24229	10.0401	11	9.7494	6.90958	8.29045	7.07169	8.718	7.2036	8.33171	5.7977	8.23752	7.45485	5.53665	8.63995	6.88209	8.76178	6.60464	9.85821	9.32048	9.19542	6.66794	5.98837	7.36094	9.92113	7.91071	6.46389	8.93613	8.42434
Child	Female	2.5 to <5 years	Severe Malaria	35.5	270000	3	3.29598	13.857	8.40759	20.8826	15.8232	12.9384	0.540572	0	1.71658	0.602457	4.09033	17.8453	12.5062	11	9.9559	5.61213	9.55743	8.4388	8.7294	8.50922	7.48097	7.56656	9.36493	7.58145	5.69255	7.9136	7.36149	8.96156	6.36195	9.37168	8.69496	8.68016	7.29788	6.60005	7.85043	9.95941	7.81818	6.82061	9.37085	9.7528
Child	Female	2.5 to <5 years	Severe Malaria	30	99333.3	3	35.4358	8.9144	4.08127	1.06829	0	22.6798	14.7526	0.462515	4.29131	1.40361	4.3875	2.5228	11.5062	11	7.95314	7.85569	8.57247	8.0795	7.23218	6.93212	9.32202	6.76002	9.14006	7.36006	9.94166	8.0716	7.37341	8.38754	7.57416	9.79595	8.83205	8.3723	7.7163	6.7184	7.92699	9.91191	8.37425	7.29578	8.45753	8.67942
Child	Male	2.5 to <5 years	Severe Malaria	30	88979.6	3	45.1434	7.00304	4.84398	12.3888	6.04959	6.40107	2.01757	0.259098	4.15677	1.16451	3.18378	7.38845	11.3962	12	9.8286	8.7927	9.44416	8.33901	8.49551	7.25912	6.24173	7.56741	8.87126	7.39497	5.40331	8.53562	7.73296	8.49997	6.51772	9.72073	8.49425	7.74467	7.87568	6.7756	8.25919	9.91771	7.75467	7.51107	8.20791	8.63058
Child	Male	2.5 to <5 years	Severe Malaria	48	5585.8	3	0	14.065	16.1831	34.7089	13.3743	0	0	3.10179	2.07467	0	2.2454	14.2468	8.62798	8	7.35858	1.82909	8.55468	7.38145	8.51272	4.99495	4.47579	5.54588	9.70361	6.54024	5.01075	6.65076	4.22793	6.90492	-2.30259	8.90517	7.19056	6.41529	7.22351	6.1411	7.17618	9.38366	7.21704	6.53558	6.77363	7.99845
Child	Male	2.5 to <5 years	Severe Malaria	39	5055.1	3	16.1333	1.31295	4.44335	17.4283	23.0066	11.533	0.200734	2.0167	4.98592	2.72158	10.2152	6.00223	8.52815	12	6.9489	5.29793	8.54985	7.68857	7.0681	6.60433	7.7427	9.14727	8.52941	6.43239	5.82728	9.09846	5.77288	7.61672	6.77937	9.11389	7.71899	6.95097	6.89077	6.52381	9.27395	9.9012	7.05182	6.71189	8.06848	7.66032
Child	Male	2.5 to <5 years	Severe Malaria	39	129412	2	0	0	0	29.1953	0	35.7634	0	3.32446	19.3257	0	5.14681	7.2443	11.7708	6	9.4174	8.6281	9.3067	8.61771	8.1093	7.73587	9.04009	6.88392	9.00583	7.2088	5.4287	8.79169	7.28408	9.10229	8.64217	10.1295	9.78672	9.13238	8.69917	8.03042	9.62375	10.0102	8.79208	8.70648	9.62785	10.0303
Child	Female	2.5 to <5 years	Severe Malaria	38	1694.1	3	3.82403	18.069	4.52674	15.7376	14.2395	16.6651	0.746303	0.386892	5.98322	0.426311	3.9184	15.4768	7.43491	12	6.82448	6.76707	8.19612	8.56048	6.60772	7.1875	6.61691	5.89793	7.94117	5.83058	4.92988	6.94675	6.91192	10.1857	10.1517	10.2636	9.9798	9.51556	7.31645	6.58791	8.17357	9.95393	9.09799	7.30702	10.1151	8.96124
Child	Male	2.5 to <5 years	Severe Malaria	39	47659.6	3	7.13865	27.8082	10.6727	4.67112	3.1273	26.9798	1.41897	0	1.00672	0.526571	2.23614	14.4138	10.7718	11	7.37091	6.02423	8.31714	7.97777	7.93866	6.83686	6.29065	6.28835	9.10589	6.41979	4.86238	7.48444	6.49018	8.55092	-2.30259	10.0147	8.54253	8.41093	7.35144	7.21732	8.72029	9.95902	7.5401	7.43132	9.2651	8.25022
Child	Female	2.5 to <5 years	Severe Malaria	42	604571	3	7.70379	14.2843	6.22586	0.701384	2.73976	52.6315	2.94399	0.0868674	0.775476	0.521886	0.802937	10.5823	13.3123	12	9.08275	7.46013	8.83593	7.89922	7.96211	5.93511	7.09999	8.24263	8.80141	6.77323	5.36215	8.17012	6.11906	9.06027	8.68738	9.86033	8.98843	8.48261	9.82875	8.31332	9.6829	10.1417	9.01762	9.07837	9.37193	9.79912
Child	Female	2.5 to <5 years	Severe Malaria	26	18434.8		0.859374	19.3768	17.976	15.2163	0	29.0933	2.11239	0.0848055	1.56692	3.16157	3.51875	7.03377	9.822	11	9.89504	5.68491	8.89879	8.4841	7.79835	10.197	10.2953	6.43554	9.76322	8.4292	9.18915	10.1219	8.99903	10.6204	10.8801	10.3299	10.2148	10.2844	6.70603	8.11082	8.35181	9.7235	10.3521	6.87166	10.3114	10.1445
Child	Male	2.5 to <5 years	Severe Malaria	32			70.1634	5.38813	5.25036	2.12671	2.6209	5.11419	0.360823	0.484335	2.59388	0.257742	2.072	3.56755		12	7.44338	6.36028	8.06836	8.20105	8.24033	7.70609	7.02512	6.3259	8.57518	6.05911	9.66886	7.72826	8.99127	7.88296	6.24841	8.24055	7.12423	8.16419	7.28998	6.34786	7.90647	10.1488	6.60027	6.22415	7.36844	8.17003
Child	Female	2.5 to <5 years	Severe Malaria	26	800000	2	0.999041	17.0073	13.4747	8.35057	4.318	43.8133	1.40529	0.128992	1.09153	0.796394	1.11809	7.49678	13.5924	12	7.69464	8.03218	8.62765	7.62401	8.55366	6.32862	5.80304	7.39568	9.16091	6.80904	11.0915	8.31293	7.71274
Child	Male	2.5 to <5 years	Severe Malaria	26	266667	3	0.631596	21.042	6.80566	12.4625	2.8042	38.1819	0.364347	0.319629	1.34325	1.00752	2.4784	12.559	12.4938	12	7.68114	7.27985	8.98764	7.76952	7.39312	6.61455	5.02032	6.84474	9.07887	6.11364	4.69785	8.20192	7.47618	8.18505	6.97344	9.17267	8.09748	8.04154	7.1609	6.10145	7.81852	9.66512	7.55044	6.29345	8.24802	8.01552
Child	Male	2.5 to <5 years	Uncomplicated Malaria	39	70819.7	4	1.84528	4.12029	6.47428	34.1927	13.931	3.76606	6.27727	0.599223	6.14515	5.27931	2.92507	14.4444	11.1679	12	7.368	5.20424	8.02459	6.67025	6.86849	6.42495	8.45428	6.26314	8.54538	5.9353	5.22863	5.83609	5.59367
Child	Female	2.5 to <5 years	Uncomplicated Malaria	48	128	5	2.95542	15.1654	10.8654	28.6353	11.0131	12.4287	5.32986	0	3.33389	0	3.22658	7.04646	4.85203	10	6.78145	7.03808	8.37311	8.0012	7.99436	7.65215	4.99621	6.47434	8.26575	6.05051	5.36566	9.01122	7.4465	10.5003	10.7686	10.0585	9.82257	9.90955	8.89304	6.79717	10.1087	10.1788	9.4568	7.2001	10.0779	9.41696
Child	Female	2.5 to <5 years	Uncomplicated Malaria	33	30601.4	6	10.2774	10.6389	12.7084	10.6043	13.2363	27.2179	0.421241	0.795994	1.59192	0.267725	2.50449	9.73543	10.3288	12	7.68525	9.45886	8.83898	8.89874	9.5046	6.73884	6.44813	8.61902	9.26789	7.14374	6.36625	9.33941	7.26095	9.51581	7.73326	10.6806	9.40705	9.1967	8.94206	6.89456	8.44549	10.0476	8.94838	7.35569	9.09995	9.46158
Child	Male	2.5 to <5 years	Uncomplicated Malaria	35.5	10200	2	7.19948	15.0044	4.48471	20.9743	19.0696	14.293	1.75939	0.951478	3.78447	0.751443	4.93161	6.79619	9.23014	12	8.06293	8.79783	9.32568	8.11009	8.46177					6.91275		8.70079		9.49159	8.92897	10.711	9.11161	8.5312					8.22092		9.27218
Child	Male	2.5 to <5 years	Uncomplicated Malaria	47	2877.5	2	1.41882	18.3172	5.65168	16.6111	21.5724	8.77445	4.78207	0	7.01468	2.78639	5.87107	7.20023	7.96468	11	9.0432	8.33025	9.31423	8.70624	7.93514	8.51079	8.90511	8.27366	9.39618	7.47663	7.75411	9.26609	7.87114	11.0781	11.343	10.5979	10.4518	10.6349	10.1733	8.77827	10.2564	10.2013	11.0901	9.50412	10.9117	10.419
Child	Male	2.5 to <5 years	Uncomplicated Malaria	38	45465.3	3	2.36158	5.96488	16.0899	41.6342	0	5.53397	5.68093	0.745445	5.26628	3.60405	5.25826	7.86053	10.7247	11	7.0026	5.22139	8.48536	8.19467	7.50467	5.38396	5.94611	5.52542	8.71928	5.59319	5.12242	6.38389	5.77425	9.47749	6.82957	10.0876	8.80228	7.89473	7.41382	6.30863	8.4246	10.0037	7.76742	6.5905	9.08458	8.80182
Child	Male	2.5 to <5 years	Uncomplicated Malaria	24	26126.6	6	2.72491	14.7383	4.90304	26.3004	28.8023	2.03928	1.06679	0.751227	4.92943	1.66035	6.07231	6.01167	10.1707	12	9.52662	8.06694	10.4848	8.7791	9.60404	8.5212	7.85734	8.46676	9.58024	7.96255	6.85139	9.25513	8.2612	6.83871	-2.30259	9.07894	7.30374	7.46949	7.25451	6.88157	8.20429	10.0247	7.72948	7.13995	7.80687	9.07553
Child	Female	2.5 to <5 years	Uncomplicated Malaria	0	363636	5	1.08648	23.6255	6.75907	9.40703	5.85283	38.3003	1.43687	0.156227	1.86264	1.33745	2.29357	7.88199	12.8039	12	6.5449	5.30313	8.59909	8.98859	7.33112	5.73864	6.66496	6.20585	8.07362	6.0514	4.83519	7.13309	5.91281	10.1458	10.1104	10.2267	9.93051	9.43597	8.35882	7.2326	10.3401	10.1255	9.09799	7.69007	10.1151	9.47099
Child	Male	2.5 to <5 years	Uncomplicated Malaria	32	26195.1	5	1.94655	3.53981	22.9736	25.2292	17.462	3.11575	2.7454	0.475446	9.3195	0	5.3422	7.85054	10.1733	11	8.92647	7.87246	8.85037	7.85042	8.35963	7.64309	9.05014	7.33649	9.07776	6.09215	5.19575	8.69933	7.62582	7.17154	5.00713	9.03008	7.32688	5.74976	9.12131	6.75904	9.60884	10.1578	7.05182	6.93386	8.06848	9.14254
Child	Male	2.5 to <5 years	Uncomplicated Malaria	42	79230.8	2	8.61343	7.80811	7.59908	1.64195	0	13.3434	28.8836	3.43715	11.9576	1.57523	6.67876	8.46166	11.2801	11	9.04819	8.65256	8.73428	8.48744	7.94106	6.92472	8.72474	7.87994	10.1222	7.99579	12.5921	8.78005	9.66829
Child	Female	2.5 to <5 years	Uncomplicated Malaria	30	81632.7	3	0.923133	3.35059	2.95046	43.9099	22.1131	14.2486	2.33058	0.806957	3.59093	1.82646	1.32697	2.62234	11.31	12	8.80453	8.19534	9.6207	8.71716	7.78701	5.08702	5.75424	7.38728	9.15883	7.00351	4.91105	9.56782	7.04999	10.374	10.7239	10.0491	9.86843	10.0245	9.21626	8.5113	10.5001	10.2068	10.1566	9.18465	10.2991	10.5279
Child	Female	2.5 to <5 years	Uncomplicated Malaria	32	73714.3	3	1.64635	25.6747	7.8843	6.33625	4.11057	24.6291	1.02777	0	2.63753	0.982614	5.06883	20.002	11.208	11	5.85841	3.98912	8.1178	6.77618	6.96085	4.43276	5.41227	6.28835	8.443	5.07646	5.32098	8.19401	7.08234	9.42274	9.1112	10.2563	9.96111	9.44467	7.2024	5.74357	8.95127	10.0358	8.79208	5.40141	9.62785	8.4018
Child	Male	2.5 to <5 years	Uncomplicated Malaria	36	18188.3	4	1.70972	5.7117	7.73658	31.4412	18.8458	5.07321	5.70076	0.652291	6.61577	2.43424	2.76362	11.3151	9.80853	12	6.69475	5.15788	7.71179	8.23549	7.5022	5.04933	9.61051	5.70483	8.2996	5.52463	5.96904	6.9787	4.82872	8.94957	8.53988	9.72017	8.65164	8.69319	8.14018	7.25593	9.2079	10.1056	7.76533	7.53144	8.90088	9.24098
Adult	Male	23 years or more	Uncomplicated Malaria	39	50313		1.71077	3.53318	74.5856	5.61902	2.0076	2.56084	0.487891	0.0697023	0	0	3.62928	5.79607	10.826	10	7.88656	5.87018	8.17421	8.29064	7.95126	5.43776	7.70842	5.44502	8.38595	6.19016	5.19245	7.35223	4.06369	7.22596	6.44723	8.77158	8.26129	6.54901	5.66189	6.22669	5.74724	7.99394	5.44404	5.92173	6.98975	6.4557
Adult	Male	23 years or more	Uncomplicated Malaria	39	5381		11.4208	13.6611	1.40062	6.3076	8.29075	49.0358	0	0	0	0.514892	1.96909	7.39935	8.59063	9	9.20008	7.00383	10.0608	9.9319	8.89396	10.1793	9.77796	7.34824	10.1595	7.90708	9.75015	10.331	8.91771	8.69423	8.49162	9.91504	10.0193	10.0372	7.41148	5.77142	7.99476	9.43872	7.42943	5.81157	8.31238	7.59006
Adult	Male	23 years or more	Uncomplicated Malaria	27	10646		19.643	8.92517	1.94653	1.22268	0	62.2259	0.091605	0	1.52574	0.19608	0.485439	3.73792	9.27294	10	8.86965	7.85764	9.48419	10.252	9.10258	10.1046	10.0173	6.56596	9.76392	8.10773	9.56861	9.96167	8.46223	7.87743	8.20002	8.99272	8.10748	9.57306	7.82119	5.37346	7.30911	8.84999	5.90593	6.3444	7.93114	7.90026
Adult	Male	23 years or more	Uncomplicated Malaria	30	32452		12.298	7.20573	3.97824	16.1368	26.2197	7.11578	3.46709	1.04493	5.26832	1.73076	10.7806	4.75401	10.3875	12	7.88439	9.66629	9.6518	9.67648	10.2382	6.83398	9.89352	6.60468	10.0852	8.02436	9.64985	6.91603	7.19825	7.94392	7.10548	9.55794	9.24735	8.96998	6.53452	5.70905	6.26406	9.67559	7.90277	6.06004	8.26328	8.26153
Adult	Female	23 years or more	Uncomplicated Malaria	28	37556		1.46542	41.7999	1.53912	15.4232	0.428725	0.774107	4.31396	0.35515	14.8977	1.84881	11.0812	6.07276	10.5336	12	8.02859	6.69684	10.5729	9.20197	9.73155	9.48521	6.5346	6.1861	9.26367	8.94243	9.6498	7.73083	10.0174	8.16293	8.9092	9.14735	9.12711	8.66493	8.42156	5.68596	6.46333	9.25901	7.54104	6.04676	7.84929	9.75235
Adult	Female	23 years or more	Uncomplicated Malaria	30	88490		3.00377	18.3887	5.75793	6.21197	0	52.7813	1.47781	0.419228	1.6409	0.658678	1.87711	7.78262	11.3906	11	7.72811	7.54316	9.27888	10.1653	8.45578	6.31118	6.31767	6.56878	9.59851	6.59633	7.88998	7.92864	7.57619	8.94557	8.85282	10.0637	9.26844	10.1359	9.67206	6.8147	8.95751	10.3897	8.92239	6.98845	9.06998	9.71172
Adult	Female	23 years or more	Uncomplicated Malaria	36	181818		33.3962	9.87656	5.54158	0.511149	0.840239	36.0715	5.74618	0.283664	2.58261	0.540443	1.38364	3.22617	12.1108	12	8.74904	7.20951	10.0881	9.04433	9.85984	7.47887	5.52699	7.29994	9.70754	8.03683	7.41676	8.11262	5.40022	8.97647	7.35159	9.94535	9.27	7.5925	8.17251	6.22899	7.49273	9.48368	8.13103	6.91367	9.01815	7.5015
Adult	Male	23 years or more	Uncomplicated Malaria	28	228000		0	5.25346	24.7521	0	21.5275	30.2987	0	0	10.2277	7.94054	0	0	12.3371	6	7.34329	5.34056	8.93035	8.2722	8.14697	6.7666	8.54772	7.27104	9.5342	7.23458	7.02016	8.46787	6.10863	8.52368	5.38651	8.73368	7.85978	8.52542	5.60294	6.26927	8.44077	8.68273	6.30382	6.35667	6.50772	5.94371
Adult	Female	23 years or more	Uncomplicated Malaria	48	20898		6.09916	14.2212	6.31183	24.7252	5.22754	12.148	1.17686	3.66346	6.53359	1.80908	5.88025	12.2038	9.94741	12	6.57613	5.91092	9.192	8.21107	8.36857	10.1127	9.01462	6.73041	8.72106	7.73073	8.73149	7.8549	6.40429	6.94436	7.58021	8.28308	7.5488	8.36058	7.73656	5.09298	5.7994	7.91841	6.00453	4.7479	7.65227	7.00882
Adult	Female	23 years or more	Uncomplicated Malaria	25	14338		15.2701	11.2578	7.48303	1.91995	1.38691	54.8019	0.231118	0.0920155	0.613938	0.292702	1.06976	5.58086	9.57067	12	7.87029	7.05347	9.63101	9.87619	8.18199	10.2173	9.76055	6.34553	9.28095	7.89386	9.03403	10.1954	8.85056	9.63538	8.66463	10.1999	9.69421	10.1338	10.0461	7.29446	9.69121	10.2724	8.19762	7.37777	10.1384	8.12971
Adult	Female	23 years or more	Uncomplicated Malaria	28	30756		29.2405	11.31	3.20899	8.39868	10.1933	25.7843	0.82589	0.66773	2.94985	0.497204	3.61985	3.30369	10.3338	12	10.2566	7.15245	9.71501	10.7235	8.07545	10.3131	10.0559	6.89693	10.9805	7.63204	9.72805	10.2492	10.0588	8.6103	8.05425	9.81262	8.8564	9.02904	9.87504	6.9322	7.97127	9.66898	6.88206	6.93432	9.87233	9.33593
Adult	Male	23 years or more	Uncomplicated Malaria	45	45333		15.9674	22.0787	5.96852	12.2714	5.97452	20.6027	0.83594	0.602582	4.05544	0.629238	2.92775	8.08587	10.7218	12	7.64675	6.53474	8.45205	9.10426	6.68739	7.64929	7.84309	5.03933	7.44149	6.93468	8.17625	7.00711	5.60936	9.67429	9.33925	10.1221	10.0645	9.98812	7.84455	7.76985	9.8014	10.5002	9.57014	7.77014	10.2201	8.15635
Adult	Male	23 years or more	Uncomplicated Malaria	28	48636		33.4496	33.7356	0	0	5.80072	15.6771	0	0	11.3371	0	0	0	10.7921	5	8.30638	7.79391	9.47093	9.11581	8.80962	5.20053	8.08173	7.14257	9.9497	7.55609	7.92291	9.70409	5.26773	8.5969	8.06818	9.87656	9.15055	9.60377	7.36558	7.2799	8.24786	9.58973	7.49077	6.50999	9.70528	8.21638
Adult	Female	23 years or more	Uncomplicated Malaria	39	4992		4.37775	10.7787	5.00639	18.3104	31.9873	4.80979	3.46489	0.83748	6.17635	0.732563	9.17151	4.34694	8.51559	12	8.34392	7.5778	9.12828	9.72112	8.73463	10.0787	9.54089	6.16276	8.87457	7.39538	9.7717	10.2143	6.87666	9.53289	8.85999	10.1688	9.57353	10.0679	8.82008	6.67599	8.81793	10.3785	8.37361	6.91758	9.93978	8.86515
Adult	Female	23 years or more	Uncomplicated Malaria	48	2756		9.17364	13.4041	6.08484	0	22.6838	0	42.704	0	0	0	5.94956	0	7.92154	6	7.09604	5.14318	9.9268	9.00807	8.15826	7.30237	6.19023	6.46581	8.64504	7.18892	7.09889	7.8204	8.49422	8.39843	7.17262	8.92829	8.24759	8.68034	8.27949	7.33964	7.95566	10.4614	6.07471	6.28824	8.79197	8.94657
Adult	Female	23 years or more	Uncomplicated Malaria	30.5	27060		25.6918	14.7703	4.29752	4.78622	0.340539	41.3409	0.772602	0	1.02361	0	1.93949	5.03703	10.2058	10	8.34514	9.56538	10.4606	11.4596	10.4162	10.2883	10.2186	7.05423	11.0136	7.92514	9.7394	10.3316	10.0775	8.46545	8.04792	9.63108	8.91845	8.79695	8.37299	7.30362	8.08063	9.28445	6.45543	7.43363	8.76615	8.78674
Adult	Female	23 years or more	Uncomplicated Malaria	31	32625		34.9097	10.0267	2.6609	0	4.66658	36.4569	1.56373	0	0	2.75232	0	6.96326	10.3928	8	7.36349	6.43006	8.84286	9.04923	7.59788	7.55003	9.31799	5.46342	8.66678	7.01532	8.72974	7.3897	6.03047	8.28357	8.75121	10.0406	9.3865	9.70665	9.01614	7.65326	8.94144	10.4427	6.98048	7.99534	9.04881	8.68185
Adult	Female	23 years or more	Uncomplicated Malaria	28	59111		0.317628	6.72923	8.57673	30.7293	20.0879	14.9192	3.67484	0	2.25429	0	2.66145	10.0495	10.9872	10	7.89338	6.63684	8.98636	8.95193	8.25022	7.09938	5.7319	6.60176	8.31145	6.83197	6.10418	7.75273	6.52753	9.10752	7.35881	9.72442	9.08871	9.34309	7.3286	7.64314	8.43678	9.95195	7.76678	6.81505	8.75811	7.77848
Adult	Female	23 years or more	Uncomplicated Malaria	30	61058		5.73628	15.8056	6.63317	5.20404	3.75527	52.079	0.789796	0.760561	0.871604	0.765301	0.972313	6.62713	11.0196	12	7.3287	6.05325	9.21259	8.41117	7.40101	9.42569	9.46132	4.98466	8.4529	6.96154	8.26863	6.66581	5.78041	8.05151	6.79981	10.1248	8.71328	8.27351	5.89522	6.20556	6.82149	8.62243	6.84207	5.96404	8.16369	7.80919
Adult	Female	23 years or more	Uncomplicated Malaria	39	53538		4.52806	19.701	19.7499	6.81684	8.00082	18.4028	0.916849	0	1.78614	0.715078	3.36329	16.0191	10.8881	11	8.64081	7.82774	9.57467	8.70627	8.85153	8.35348	10.0682	7.22006	9.56086	8.33125	7.82552	10.118	5.90366	9.27844	6.98068	8.55385	8.17314	7.42233	4.59157	7.47417	7.05123	8.78788	6.58859	7.1888	8.17786	5.99711
Adult	Male	23 years or more	Uncomplicated Malaria	28	30273		2.2275	21.2265	5.83752	6.60054	2.97256	49.57	1.81177	0.295292	1.45734	0.37253	1.30671	6.32176	10.318	12	8.16281	7.21997	8.64618	8.37979	8.3396	8.22318	10.1805	6.31493	8.76207	7.18653	9.61208	7.63594	7.02108	9.62572	9.33376	10.204	10.1169	9.89711	8.97842	6.89157	9.90887	10.5107	9.59987	6.90595	10.2767	7.82551
Adult	Female	23 years or more	Uncomplicated Malaria	28.5	118171		2.6645	14.537	11.5296	11.757	10.0387	29.4768	2.34209	0	2.91453	2.45855	2.18856	10.0927	11.6799	11	8.2037	7.15792	9.25968	9.02602	8.63665	8.08541	7.09059	6.00898	9.40524	6.58093	9.37627	7.41519	6.87797	8.44131	7.68579	9.60422	8.97816	7.68763	7.69563	7.22899	7.75037	9.54999	6.84325	7.39779	8.42788	7.98848
Adult	Male	23 years or more	Uncomplicated Malaria	39	32640		7.50924	15.8071	0.823102	34.8422	10.0603	0.445001	0	0	14.2741	0	13.7405	2.4984	10.3933	9	9.80021	7.10378	9.0978	9.89385	8.33741	10.0959	10.2354	6.10611	9.17796	7.40284	9.40652	9.95369	6.97217	8.63593	7.92481	9.94089	9.30853	8.39806	8.30126	5.80716	8.08216	9.94688	7.45391	6.69937	9.3493	7.86528
Adult	Male	23 years or more	Uncomplicated Malaria	41	108000		0	16.2518	5.02121	7.15062	5.37139	61.0769	0	0	4.50387	0.624227	0	0	11.5899	7	8.63512	6.46529	9.06732	9.22026	9.47145	4.74662	10.0636	6.69053	8.63944	7.17493	7.29056	7.71591	7.43905	7.28626	6.87591	9.10192	8.34207	-2.30259	5.51234	5.18124	5.37462	8.11663	5.52772	5.70465	6.45014	7.15118
Adult	Female	5 to <23 years	Uncomplicated Malaria	45	19461		11.9906	12.9892	17.862	15.8143	0	11.3809	0	0	7.93431	0.572975	9.23082	12.2248	9.87617	9	7.76895	8.65463	9.38399	9.29377	9.1526	10.2072	10.1819	7.71447	9.20267	7.91973	9.70623	10.1174	7.96105	9.49038	9.2277	10.0513	9.67416	9.34673	8.6171	6.78549	8.81276	10.3003	8.63807	6.96502	10.1026	8.41525
Adult	Male	5 to <23 years	Uncomplicated Malaria	56	44956		5.22826	19.2014	0	0.976406	4.67957	41.0716	13.8123	0	0	3.58202	3.88614	7.56222	10.7134	9	8.60902	6.21979	8.8253	8.77824	9.3731	6.53236	8.96272	5.76548	9.61357	7.47358	9.56994	8.31465	6.8774	9.0389	7.95463	10.065	9.47711	8.76099	8.32205	7.12688	9.3973	10.119	7.79855	6.96106	9.6103	9.49964
Adult	Male	5 to <23 years	Uncomplicated Malaria	30	82880		81.2414	2.3319	3.02647	1.44059	1.28349	2.19943	0.323097	0.718739	2.59565	0.179856	2.48386	2.17552	11.3251	12	9.50975	6.61214	8.92564	10.0605	7.77718	6.94951	8.52427	6.15407	10.5848	7.09445	9.54621	8.83375	6.00447	8.45645	6.99887	9.32905	8.81816	8.68107	9.03016	6.18079	6.98025	9.724	6.7447	6.06733	8.61812	7.84232
Adult	Female	5 to <23 years	Uncomplicated Malaria	39	79846		0.548874	11.6104	24.9565	14.9632	0	32.1254	2.47254	0.108446	1.68391	0.836951	1.03881	9.65489	11.2879	11	7.28139	5.32442	8.73721	8.30079	8.57856	10.1218	10.2262	7.05078	9.69385	7.1935	9.7116	9.22935	10.012	8.66693	7.27953	9.78912	9.23679	7.73244	7.05689	5.89719	7.16309	9.64808	7.2022	6.62705	9.30462	7.82982
Adult	Female	5 to <23 years	Uncomplicated Malaria	39	73123		3.96954	20.108	34.5398	7.65407	0.478518	18.7669	0.871929	0.129124	1.61986	0	3.03018	8.8321	11.1999	11	7.19026	5.10601	8.22484	9.19155	6.14669	4.27441	7.66228	5.20397	8.02156	6.4134	9.61472	5.81479	5.47755	8.29629	7.34698	9.86626	8.91149	7.81917	6.75674	6.47293	7.66889	9.42151	7.41411	6.64846	8.35258	8.49013
Adult	Male	5 to <23 years	Uncomplicated Malaria	28	111111		3.94853	19.5084	18.4404	10.8723	8.44944	0	12.9988	0	5.88151	10.5013	0	9.3994	11.6183	9	8.64137	8.2632	9.85576	10.2958	8.63929	8.48194	9.89003	7.62624	8.87578	8.01953	9.53055	10.2297	7.12632	9.67954	9.25201	10.2141	10.0499	9.88936	8.57542	7.54031	9.68312	10.4831	9.49668	8.16968	10.1916	8.95346
Adult	Male	5 to <23 years	Uncomplicated Malaria	26	84000		1.85791	16.7837	3.1702	4.77112	10.3022	52.7599	0	0.0195055	1.1049	0	1.18607	8.04445	11.3386	10	10.1264	9.67503	10.3357	10.4744	9.52068	7.6164	8.58577	8.49613	10.8218	9.64638	9.56729	10.0153	6.85804	9.45516	8.8958	10.1664	9.71814	9.97537	9.39878	7.79855	9.01544	10.4547	8.91205	8.58768	10.1852	9.81277
Adult	Male	5 to <23 years	Uncomplicated Malaria	39	7721		15.0963	9.3181	5.21649	12.5827	21.7322	8.23368	0	0.685418	5.56522	2.04024	10.4153	9.11441	8.9517	11
Adult	Male	5 to <23 years	Uncomplicated Malaria	33	35200		51.3649	5.40483	5.43827	0.383924	0.0421258	18.7924	8.04939	1.02973	3.67012	0.409514	3.23678	2.178	10.4688	12	10.1198	6.47026	8.74142	10.6679	8.58782	10.059	10.2444	6.05344	10.2103	8.17054	9.79174	10.3552	8.09305	8.92528	7.6881	10.0225	9.85112	9.90546	8.92321	7.59641	8.50547	10.0266	8.38985	5.96764	9.34132	9.27339
Adult	Male	5 to <23 years	Uncomplicated Malaria	27	12158		5.18604	0	4.42393	48.0311	25.5772	0	1.28675	0	0	0	0	15.495	9.40574	6	10.2632	8.15826	9.74178	10.1337	10.8577	8.39911	10.191	7.75259	9.62823	10.031	9.78412	9.93978	7.94375	9.50727	8.36379	10.1835	9.58879	8.83175	8.87944	7.62126	9.06158	10.3653	7.77587	7.94958	9.63178	8.68693
Adult	Male	5 to <23 years	Uncomplicated Malaria	39	25924		2.33152	7.6621	4.61856	24.0669	13.6007	34.7759	0	0	3.36181	1.84114	0	7.74138	10.1629	9	9.52228	5.86358	9.86304	9.25892	8.4459	6.90967	7.40335	7.55037	9.84115	8.00819	9.48636	8.38607	10.0393	8.78943	7.07588	9.46579	8.69879	8.39533	6.5663	6.23296	6.73605	8.9635	6.81529	6.21719	7.90185	7.67554
Adult	Female	5 to <23 years	Uncomplicated Malaria	45	119158		4.35268	32.4758	0	0	23.2144	5.50154	0.568478	0	27.6105	0	0	6.27656	11.6882	7	8.2044	6.6297	9.20083	8.47984	8.34049	8.11308	5.99984	8.84609	9.62437	7.78729	9.72576	6.70325	5.24565	9.00678	7.97074	10.0248	9.39951	9.24619	7.99818	6.67364	8.31329	10.3037	8.87545	6.40394	9.40962	8.54124
Adult	Male	5 to <23 years	Uncomplicated Malaria	29	3416		29.0183	0	17.8892	9.00604	3.40072	0	3.66341	4.36159	4.48088	0	5.81788	22.362	8.13623	9	9.3852	6.74385	10.5158	9.35494	10.6712	8.96212	8.24516	7.09544	9.48703	7.70828	8.01505	8.53537	8.36361	9.71276	8.67243	10.1193	9.83412	9.9921	8.11805	7.58529	8.72408	9.89889	8.16225	9.32667	9.72659	9.20772
Adult	Male	5 to <23 years	Uncomplicated Malaria	28	199619		3.96286	21.4517	0	2.4352	0	65.2707	0	0	0	0.147608	0.94233	5.78964	12.2042	7	10.1619	9.54617	10.3906	10.4424	9.67995	8.34229	9.47814	9.17556	10.8176	9.68766	8.84894	9.77823	8.37848	9.50329	9.06785	10.1667	9.84394	10.1077	9.96488	8.05483	9.38061	10.4522	9.15917	8.48148	10.3044	9.76556
Adult	Male	5 to <23 years	Uncomplicated Malaria	28	15780		34.0158	30.1677	0	0	0	28.7598	0	0	7.05668	0	0	0	9.6665	4	10.2631	6.60684	9.55879	11.0317	8.95552	9.69553	10.0171	6.59871	9.32977	9.28985	9.60248	8.37723	7.2982	9.13359	8.58244	10.1179	9.45524	10.173	9.82125	8.21152	9.44553	10.4707	8.16833	9.41693	10.2802	9.71944
Adult	Female	5 to <23 years	Uncomplicated Malaria	30	50095		3.49818	8.81096	5.57669	25.5354	15.0705	17.5112	2.17536	0.0973147	4.22775	1.84053	2.2744	13.3817	10.8217	12	7.87886	8.28288	9.87249	9.17586	8.4917	4.66369	7.846	7.26864	9.01972	8.34492	7.24421	8.48903	6.77274	9.71194	9.46663	10.2579	10.0918	10.0593	8.17317	7.68584	10.0013	10.5294	9.64544	7.39726	10.2981	8.81938
Adult	Male	5 to <23 years	Uncomplicated Malaria	27	83055		0.949479	18.4059	8.12472	20.519	8.85917	29.9551	0.948064	0.167431	1.24671	0.737518	1.67875	8.40816	11.3273	12	9.08789	8.22113	9.41861	8.4871	7.62084	5.15601	10.0644	5.99902	7.89997	7.95325	9.47258	5.65874	8.1762	7.93608	7.18689	9.42467	8.77913	6.17457	6.90997	5.74863	6.90583	8.80813	6.38907	5.69771	7.79603	6.70709
Adult	Female	5 to <23 years	Uncomplicated Malaria	36	38131		4.70787	14.2406	24.8305	6.88554	22.3588	0	0	0	17.6111	0	5.64237	3.72329	10.5488	8	9.34251	9.40572	9.79807	10.5504	9.76672	9.34483	8.6645	7.12085	9.96668	8.54411	9.73724	8.6679	9.02337	9.61177	9.27226	10.203	9.99912	9.73346	9.32245	7.45107	9.44446	10.4363	9.07565	7.69945	10.2747	9.16338
Adult	Male	5 to <23 years	Uncomplicated Malaria	31.5	2409		2.01873	20.1656	8.75756	3.76888	0	50.7476	0	0	2.26052	0	2.62495	9.65622	7.78697	8	9.32205	8.80801	9.44252	9.60043	8.13829	7.70661	6.45245	7.11124	9.42198	9.86464	9.61953	8.46537	7.27663	9.74856	9.46666	10.2035	10.1316	10.0254	9.5342	7.76591	9.9242	10.5668	9.57524	7.452	10.3391	9.89608
Adult	Female	5 to <23 years	Uncomplicated Malaria	39	39178		1.26349	6.79175	47.393	12.9771	6.21992	14.7003	1.76526	0.298759	2.61962	0.320046	0	5.65072	10.5759	11	7.13006	5.39507	8.50173	8.87693	8.22171	4.59182	7.74921	5.02503	8.63789	6.96077	6.65829	8.36093	6.99088	8.29156	7.45193	9.62615	8.89712	7.30294	5.94002	5.77234	7.37477	9.31208	7.05755	6.18601	8.32314	8.32027
Adult	Female	5 to <23 years	Uncomplicated Malaria	45	180522		6.38896	7.62385	5.97619	18.8439	28.905	17.7975	4.99696	0.348387	4.23093	0.553472	0	4.33489	12.1036	11	7.52953	5.26623	9.0349	7.92279	7.00776	4.93264	5.10018	5.38833	7.9386	6.22496	7.78436	5.74392	6.93106	9.40207	7.83446	9.995	9.66693	9.10269	9.17401	6.82836	8.20205	10.3175	8.11837	8.58666	9.80015	8.59047
Adult	Female	5 to <23 years	Uncomplicated Malaria	39	29372		2.06282	5.41867	34.6071	13.2936	22.3677	4.74767	1.64755	1.01061	2.295	0	4.84003	7.70927	10.2878	11	9.25599	7.12038	9.76011	9.02536	9.16065	8.83457	8.41383	7.27809	10.2282	8.15096	7.851	9.29015	10.0474	8.906	7.69486	10.0625	9.59571	10.1198	9.88804	7.35121	8.48882	10.2973	8.11167	8.01696	10.091	8.92051
Adult	Female	5 to <23 years	Uncomplicated Malaria	45	29824		7.34705	12.237	5.61934	25.2175	16.4999	10.6881	4.51093	0	0	0	5.92318	11.957	10.3031	9	9.15983	8.15438	10.1948	10.088	8.48705	10.2364	10.2079	7.06972	8.88305	7.55648	9.73052	9.15292	8.08522	8.82109	7.57736	10.0255	9.37895	7.85109	8.9588	5.94577	6.93998	10.036	7.28108	6.2498	10.1204	8.20446
